# Supplementary material for: The demise of a wonder: Evolutionary history and conservation assessments of the Wonder Gecko Teratoscincus keyserlingii (Gekkota, Sphaerodactylidae) in Arabia
Source: PLoS One. 2021 Jan 7;16(1):e0244150. doi: 10.1371/journal.pone.0244150 (PMC7790289; doi:10.1371/journal.pone.0244150)
Supplement: S1 Appendix — (ZIP) [file pone.0244150.s007.zip]

Archive with 13 entries (12 files):
- PAs_UAE_NEW.cpg
- __MACOSX/
- __MACOSX/._PAs_UAE_NEW.cpg
- PAs_UAE_NEW.dbf
- __MACOSX/._PAs_UAE_NEW.dbf
- PAs_UAE_NEW.prj
- __MACOSX/._PAs_UAE_NEW.prj
- PAs_UAE_NEW.qpj
- __MACOSX/._PAs_UAE_NEW.qpj
- PAs_UAE_NEW.shp
- __MACOSX/._PAs_UAE_NEW.shp
- PAs_UAE_NEW.shx
- __MACOSX/._PAs_UAE_NEW.shx
